# Supplementary material for: Natural Product-Oriented Photo-Induced Denitrogenative Annulations of 1-Alkenylbenzotriazoles
Source: Molecules. 2023 Jan 2;28(1):363. doi: 10.3390/molecules28010363 (PMC9823906; doi:10.3390/molecules28010363)
Supplement: Supplementary file 1 [file molecules-28-00363-s001.zip]

Archive with 1 entries (1 files):
- molecules-2080130-supplementary.pdf
